# Supplementary material for: Redundancy and metabolic function of the glutamine synthetase gene family in poplar
Source: BMC Plant Biol. 2015 Jan 22;15:20. doi: 10.1186/s12870-014-0365-5 (PMC4329200; doi:10.1186/s12870-014-0365-5)
Supplement: Additional file 1: — Nucleotide sequences of the full-length cDNA encoding members of the poplar GS family. [file 12870_2014_365_MOESM1_ESM.xls]

## Sheet: Hoja1
Gene Name	Gene Sequence	Sequence Protein
PtGS1.1-831163	ATGTCGTTGCTTTCAGATCTCATTAACCTTAACCTCTCAGACTCCACTGAGAAAATCATTGCTGAGTACTTATGGATTGGTGGATCTGGATTGGATATAAGGAGCAAAGCAAGGACTCTGTCCGGCCCAGTTAGTGATCCTGCAAAGCTTCCCAAATGGAACTATGATGGTTCCAGCACAGGCCAGGCTCCTGGACAAGACAGTGAAGTGATCCTATATCCACAAGCTATTTTCAGAGATCCATTTAGGAGGGGCAATAACATCCTCGTCATATGTGACGCTTATACTCCTGCTGGCGAGCCAATTCCGACAAATAAGAGATGTGATGCTGCTAAGATATTCAGCCATCCTGAGGTTGTTGCTGAGAAGCCCTGGTATGGCCTTGAGCAAGAATACACC…	MSLLSDLINLNLSDSTEKIIAEYLWIGGSGLDIRSKARTLSGPVSDPAKLPKWNYDGSSTGQAPGQDSEVILYPQAIFRDPFRRGNNILVICDAYTPAGEPIPTNKRCDAAKIFSHPEVVAEKPWYGLEQEYTLLQKDVKWPLGWPIGGYPGPQGPYYCGIGVDKAFGRDIVDAHYKACLYAGINISGINGEVMPGQWEFQVGPSVGISAGDELWAARYILERITEVAGVVLSFDPKPIQGDWNGAGAHTNYSTESMRNEGGYEIIKKAIEKLGLRHKEHIAAYGEGNERRLTGRHETADINTFKWGVADRGASIRVGRDTEKEGKGYFEDRRPASNMDPYVVTSMIAETTILWKP
PtGS1.1-710678	ATGTCGTTGCTTTCAGACCTTATCAACCTTAACCTTTCCGACTCTACTGAGAAAATTATTGCTGAGTACATATGGGTTGGAGGGTCTGGAATGGATATAAGGAGCAAAGGAAGGACTCTTCCCGGTCCGGTTAGTGATCCTTCAAAACTTCCCAAGTGGAACTATGATGGTTCCAGCACAGGCCAGGCTCCTGGAGAAGACAGTGAAGTGATTCTATATCCACAAGCTATTTTCAAGGATCCATTCAGGAGGGGCAATAATATCCTTGTCATATGCGATACTTACACTCCTGCTGGCGAGCCTATTCCAACAAACAAGAGATGCAAGGCTGCTAAGATATTCAGCCATCCTGATGTTGTTGCTGAGGTTCCCTGGTATGGACTTGAGCAAGAATACACG…	MSLLSDLINLNLSDSTEKIIAEYIWVGGSGMDIRSKGRTLPGPVSDPSKLPKWNYDGSSTGQAPGEDSEVILYPQAIFKDPFRRGNNILVICDTYTPAGEPIPTNKRCKAAKIFSHPDVVAEVPWYGLEQEYTLLQKDVKWPLGWPIGGYPGPQGPYYCGAGVDKAFGRDIVDAHYKACLYAGINISGINGEVMPGQWEFQVGPSVGISSGDELWAARYILERITEVAGVVLSFDPKPIQGDWNGAGAHTNYSTKSMRNEGGYEVIKKAIEKLGLRHKEHIAAYGEGNERRLTGRHETADINTFKWGVANRGASIRVGRDTEKEGKGYFEDRRPASNMDPYVVTSMIAETTILWKP
PtGS1.2-819912	ATGTCTCTCCTTAATGATCTCATCAACATCAATCTCTCTGATACTACTGACAAGATCATTGCTGAATACATATGGATTGGTGGATCTGGAATGGACTTGAGGAGCAAAGCAAGGACTCTGCCAGGTCCCGTGACCGACCCTGCCAAACTTCCCAAGTGGAACTATGATGGTTCTAGCACAGGCCAGGCCCCTGGCGAAGACAGTGAGGTCATTTTGTACCCACAAGCAATATTCAAGGATCCATTTAGAAAAGGAAACAACATCTTGGTGATGTGTGATGCCTACACACCAGCTGGTGAGCCAATTCCAACAAACAAGAGGTTCAATGCTGCCAAGATCTTTAGCAACCCTGCTATTGCTGCTGAGGAACCATGGTTTGGAATTGAACAAGAATACACT…	MSLLNDLININLSDTTEKIIAEYIWIGGSGMDLRSKARTLPGPVTDPAKLPKWNYDGSSTGQAPGEDSEVILYPQAIFKDPFRKGNNILVMCDAYTPAGEPIPTNKRFNAAKIFSNPAIAAEEPWFGIEQEYTLLQKDINWPLGWPVGGFPGPQGPYYCGVGADKSFGRDIVDSHYKACLYAGINISGINGEVMPGQWEFQVGPAIGISAGDEVWVARYILERIAEIAGVVVSFDPKPIPGDWNGAGAHTNYSTKSMRNDGGFAVIKKAIEKLGLRHKEHIAAYGEGNERRLTGRHETADINTFSWGVANRGASVRVGRDTEKDGKGYFEDRRPASNMDPYVVTSMVAETTIIWKP
PtGS1.2-716066	ATGTCTCTCCTTAACGATCTCATCAACATCAATCTCTCTGATACTACTGAAAAGATCATAGCTGAATACCTATGGATTGGTGGGTCGGGAATGGACTTGAGAAGCAAAGCAAGGACTTTACCAGGGCCGGTGACTGACCCTGCCGAACTTCCGAAGTGGAACTTTGATGGTTCTAGCACAGGCCAAGCACCTGGTGATGACAGTGAGGTTATTTTATACCCGCAATCGATATTCAAGGATCCTTTTAGAAAAGGAAACAACATCTTGGTGATGTGCGATGCATACACACCAGCTGGGGAGCCAATTCCAACAAACAAGAGGTTCAATGCTGCCCAGATCTTTAGCGACCCTGTTGTTGCCGCCGAGGAGCCATGGTATGGAATCGAGCAGGAATACACT…	MSLLNDLININLSDTTEKIIAEYLWIGGSGMDLRSKARTLPGPVTDPAELPKWNFDGSSTGQAPGDDSEVILYPQSIFKDPFRKGNNILVMCDAYTPAGEPIPTNKRFNAAQIFSDPVVAAEEPWYGIEQEYTLLQKDINWPLGWPVGGFPGPQGPYYCSVGADKSFGRDIVDAHYKACLYAGINISGINGEVMPGQWEFQVGPSVGISAGDEVWVARYILERIAEIAGVVVSFDPKPIPGDWNGAGAHTNYSTKSMRNEGGIAVIKKAIEKLGLRHKEHIAAYGEGNERRLTGRHETADINTFSWGVANRGASIRVGRDTEKEGKGYFEDRRPASNMDPYVVTSMIAETTIIWRP
PtGS1.3-827781	ATGTCTCTCTTAACTGATCTCATCAACTTGAACCTCTCTGATACCACTGACAAGATCATTGCAGAATACATATGGATCGGTGGTTCTGGTATGGACCTTAGAAGCAAAGCCAGGACACTCGATGGAGCGGTGAGTGATCCTCAAAAGCTTCCAAAATGGAACTATGACGGTTCAAGCACTGGCCAAGCTCCTGGAGAAGACAGTGAAGTCATCTTATACCCACAAGCAATCTTCAAGGATCCATTTAGAAGGGGCAACAACATCCTGGTGATGTGTGATGCTTACACCCCAGCTGGAGAGCCAATCCCAACTAACAAGAGACACAGCGCAGCAAAGATTTTCAGCCATCCTGATGTTGTTGCTGAGGTGCCCTGGTATGGTTTAGAGCAAGAATACACC…	MSLLTDLINLNLSDTTDKIIAEYIWIGGSGMDLRSKARTLDGAVSDPQKLPKWNYDGSSTGQAPGEDSEVILYPQAIFKDPFRRGNNILVMCDAYTPAGEPIPTNKRHSAAKIFSHPDVVAEVPWYGLEQEYTLLQKDLKWPLGWPVGGYPGPQGPYYCGAGADKAFGRDIVDSHYKACLYAGINISGINGEVMPGQWEFQVGPSVGISAGDELWVARYILERITEIAGVVVSFDPKPIPGDWNGAGAHTNYSTKSMRNDGGFEIIKKAIGKLQLRHKEHIAAYGEGNERRLTGRHETADIHTFSWGVANRGASVRVGRDTEKEGKGYFEDRRPASNMDPYIVTSMIAETTILWKP
PtGS1.3-834185	ATGTCTCTCTTGTCTGATCTCATCAACTTGGACCTCTCTGATACTACTGATAAGATCATTGCAGAATACATATGGATCGGTGGATCTGGTATGGATCTTAGAAGCAAAGCCAGGACACTTAATGGAGTAGTGAGTGATCCTCATAAGCTTCCAAAGTGGAACTATGACGGTTCAAGCACCGGCCAAGCTCCCGGAGAAGACAGTGAAGTCATCTTATACCCACAAGCAATATTCAAGGACCCATTTAGGAGGGGCAACAACATCCTAGTGATGTGTGATGCTTACACTCCAGCAGGAGAGCCAATCCCAACTAACAAGAGATACAATGCAGCAAAAATTTTCAGCCATCCAGATGTTGTTGCTGAGGTGCCCTGGTATGGTATAGAGCAAGAGTACACC…	MSLLSDLINLDLSDTTDKIIAEYIWIGGSGMDLRSKARTLNGVVSDPHKLPKWNYDGSSTGQAPGEDSEVILYPQAIFKDPFRRGNNILVMCDAYTPAGEPIPTNKRYNAAKIFSHPDVVAEVPWYGIEQEYTLLQKDLKWPIGWPVGGYPGPQGPYYCGAGADKAFGRDVVDSHYKACLYAGINISGINGEVMPGQWGFQVGPSVGISAGDELWVARYILERITEIAGVVVSFDPKPIPGDWNGAGAHTNYSTKSMRNDGGFEVIKKAIGKLQLKHKEHIAAYGEGNERRLTGRHETADINTFSWGVANRGASVRVGRDTEKAGKGYFEDRRPASNMDPYVVTSMIADTTILWKP
PtGS2-725763	ATGGCACAGATTCTGGCGCCCTCTTCACAATGGCAGATGAGAATAGCAAAGAATTCAGCGCCTGCATGTCCCATGACTGCAAAGATGTGGAGTTCTCTAGTTTTGAAGCAGAACAAGAAAGGAATAGCTAAAAGCTCTGCTAAATTTAGAGTGTTTGCCCTCAAGTCTGAGAACAGCACTATCAATAGGATGGAGGATCTTCTAAATTTGGACCTTACTCCGTACACTGACAAGTTCATTGCTGAGTACATCTGGATTGGAGGATCTGGCATTGATCTTCGTAGCAAGTCAAGGACAATTTCAAAGCCTATAGAGCATCCATCTGAGCTTCCCAAGTGGAACTATGATGGATCAAGTACTGGACAAGCACCAGGAGAGGATAGCGAGGTTATTCTATAT…	MAQILAPSSQWQMRIAKNSAPACPMTAKMWSSLVLKQNKKGIAKSSAKFRVFALKSENSTINRMEDLLNLDLTPYTDKFIAEYIWIGGSGIDLRSKSRTISKPIEHPSELPKWNYDGSSTGQAPGEDSEVILYPQAIFKDPFRGGNNILVMCDTYTPQGEPIPTNKRHRAAEIFSNKKVIDEVPWFGIEQEYTLLQTNVKWPLGWPVGGYPGPQGPYYCGAGADKSFGRDISDAHYKACMYAGINISGTNGEVMPGQWEYQVGPSVGIDAGDHIWISRYILERITEQAGVVLSLDPKPIEGDWNGAGCHTNYSTKTMREEGGFEAIKKAILNLSLRHKEHISAYGEGNERRLTGKHETASIDTFSWGVANRGCSIRVGRETEKQGKGYLEDRRPASNMD…
